# Supplementary material for: Multiscale Entropy Algorithms to Analyze Complexity and Variability of Trunk Accelerations Time Series in Subjects with Parkinson’s Disease
Source: Sensors (Basel). 2023 May 22;23(10):4983. doi: 10.3390/s23104983 (PMC10221101; doi:10.3390/s23104983)
Supplement: Supplementary file 1 [file sensors-23-04983-s001.zip]

Archive with 1 entries (1 files):
- sensors-2317533-supplementary.pdf
